# Supplementary material for: Assessing Mongolian gerbil emotional behavior: effects of two shock intensities and response-independent shocks during an extended inhibitory-avoidance task
Source: PeerJ. 2017 Nov 13;5:e4009. doi: 10.7717/peerj.4009 (PMC5689020; doi:10.7717/peerj.4009)
Supplement: Appendix S2 — VFC files for running experimental protocols (including the Bancroft & Bourret’s 2008 EXCEL macro for creating the random time 30 s values). Jwatcher 1.0 files for scoring of the videos (focal master file) and analyzing the output (focal analysis file). [file peerj-05-4009-s002.zip]

Archive with 9 entries (6 files):
- Protocols sharing/
- Protocols sharing/JWatcher/
- Protocols sharing/JWatcher/Focal analysis master Gerbil step down 2016.faf
- Protocols sharing/JWatcher/Focal master file Gerbil step down 2016.fmf
- Protocols sharing/VFC/
- Protocols sharing/VFC/Bancroft, Bourret - 2008 - Generating variable and random schedules of reinforcement using Microsoft Excel macros.pdf
- Protocols sharing/VFC/Random time 30 s macro generator.xlsm
- Protocols sharing/VFC/VFC_baseline condition protocol.pro
- Protocols sharing/VFC/VFC_treatment condition protocol.pro
