# Supplementary material for: Assessing Mongolian gerbil emotional behavior: effects of two shock intensities and response-independent shocks during an extended inhibitory-avoidance task
Source: PeerJ. 2017 Nov 13;5:e4009. doi: 10.7717/peerj.4009 (PMC5689020; doi:10.7717/peerj.4009)
Supplement: Appendix S2 — VFC files for running experimental protocols (including the Bancroft & Bourret’s 2008 EXCEL macro for creating the random time 30 s values). Jwatcher 1.0 files for scoring of the videos (focal master file) and analyzing the output (focal analysis file). [file peerj-05-4009-s002.zip › Protocols sharing/JWatcher/Focal analysis master Gerbil step down 2016.faf]

#-----------------------------------------------------------
# Name: analysis.data.faf
# Format: Focal Analysis Master File 1.0
# Updated: Thu Apr 09 16:19:26 COT 2015
#-----------------------------------------------------------
FocalMasterFile=C:/Users/camilo.hurtado/Dropbox/FUKL 2012-2013/Cursos/Practica investigativa/2015-1/evitacion pasiva/Focal master file Gerbil step down 2016.fmf

TimeBinDuration=0.0
EndWithLastCompleteBin=true

ScoreFromBeginning=true
ScoreFromBehavior=false
ScoreFromFirstBehavior=false
ScoreFromOffset=false

Offset=0.0
BehaviorToScoreFrom=

OutOfSightCode=

Report.StateNaturalInterval.Occurrence=true
Report.StateNaturalInterval.TotalTime=true
Report.StateNaturalInterval.Average=false
Report.StateNaturalInterval.StandardDeviation=false
Report.StateNaturalInterval.ProportionOfTime=false
Report.StateNaturalInterval.ProportionOfTimeInSight=false
Report.StateNaturalInterval.ConditionalProportionOfTime=false

Report.StateNaturalDuration.Occurrence=true
Report.StateNaturalDuration.TotalTime=true
Report.StateNaturalDuration.Average=false
Report.StateNaturalDuration.StandardDeviation=false
Report.StateNaturalDuration.ProportionOfTime=false
Report.StateNaturalDuration.ProportionOfTimeInSight=false
Report.StateNaturalDuration.ConditionalProportionOfTime=false

Report.StateAllInterval.Occurrence=false
Report.StateAllInterval.TotalTime=false
Report.StateAllInterval.Average=false
Report.StateAllInterval.StandardDeviation=false
Report.StateAllInterval.ProportionOfTime=false
Report.StateAllInterval.ProportionOfTimeInSight=false
Report.StateAllInterval.ConditionalProportionOfTime=false

Report.StateAllDuration.Occurrence=false
Report.StateAllDuration.TotalTime=false
Report.StateAllDuration.Average=false
Report.StateAllDuration.StandardDeviation=false
Report.StateAllDuration.ProportionOfTime=false
Report.StateAllDuration.ProportionOfTimeInSight=false
Report.StateAllDuration.ConditionalProportionOfTime=false

Report.EventNaturalInterval.EventCount=true
Report.EventNaturalInterval.Occurrence=false
Report.EventNaturalInterval.Average=false
Report.EventNaturalInterval.StandardDeviation=false
Report.EventNaturalInterval.ConditionalNatEventCount=false
Report.EventNaturalInterval.ConditionalNatRate=false
Report.EventNaturalInterval.ConditionalNatIntervalOccurance=false
Report.EventNaturalInterval.ConditionalNatIntervalAverage=false
Report.EventNaturalInterval.ConditionalNatIntervalStandardDeviation=false
Report.EventNaturalInterval.ConditionalAllEventCount=false
Report.EventNaturalInterval.ConditionalAllRate=false
Report.EventNaturalInterval.ConditionalAllIntervalOccurance=false
Report.EventNaturalInterval.ConditionalAllIntervalAverage=false
Report.EventNaturalInterval.ConditionalAllIntervalStandardDeviation=false

AllCodesMutuallyExclusive=true

Behavior.isModified.z=true
Behavior.isSubtracted.z=false
Behavior.isIgnored.z=false
Behavior.isEventAnalyzed.z=false
Behavior.switchesOff.z=

Behavior.isModified.y=true
Behavior.isSubtracted.y=false
Behavior.isIgnored.y=false
Behavior.isEventAnalyzed.y=false
Behavior.switchesOff.y=

Behavior.isModified.x=true
Behavior.isSubtracted.x=false
Behavior.isIgnored.x=false
Behavior.isEventAnalyzed.x=true
Behavior.switchesOff.x=

Behavior.isModified.w=true
Behavior.isSubtracted.w=false
Behavior.isIgnored.w=false
Behavior.isEventAnalyzed.w=true
Behavior.switchesOff.w=

Behavior.isModified.v=true
Behavior.isSubtracted.v=false
Behavior.isIgnored.v=false
Behavior.isEventAnalyzed.v=false
Behavior.switchesOff.v=

Behavior.isModified.u=true
Behavior.isSubtracted.u=false
Behavior.isIgnored.u=false
Behavior.isEventAnalyzed.u=false
Behavior.switchesOff.u=

Behavior.isModified.t=true
Behavior.isSubtracted.t=false
Behavior.isIgnored.t=false
Behavior.isEventAnalyzed.t=false
Behavior.switchesOff.t=

Behavior.isModified.s=true
Behavior.isSubtracted.s=false
Behavior.isIgnored.s=false
Behavior.isEventAnalyzed.s=false
Behavior.switchesOff.s=

Behavior.isModified.r=false
Behavior.isSubtracted.r=false
Behavior.isIgnored.r=false
Behavior.isEventAnalyzed.r=false
Behavior.switchesOff.r=

Behavior.isModified.q=true
Behavior.isSubtracted.q=false
Behavior.isIgnored.q=false
Behavior.isEventAnalyzed.q=false
Behavior.switchesOff.q=

Behavior.isModified.n=true
Behavior.isSubtracted.n=false
Behavior.isIgnored.n=false
Behavior.isEventAnalyzed.n=false
Behavior.switchesOff.n=

Behavior.isModified.m=true
Behavior.isSubtracted.m=false
Behavior.isIgnored.m=false
Behavior.isEventAnalyzed.m=false
Behavior.switchesOff.m=

Behavior.isModified.k=true
Behavior.isSubtracted.k=false
Behavior.isIgnored.k=false
Behavior.isEventAnalyzed.k=false
Behavior.switchesOff.k=

Behavior.isModified.j=true
Behavior.isSubtracted.j=false
Behavior.isIgnored.j=false
Behavior.isEventAnalyzed.j=false
Behavior.switchesOff.j=

Behavior.isModified.i=true
Behavior.isSubtracted.i=false
Behavior.isIgnored.i=false
Behavior.isEventAnalyzed.i=false
Behavior.switchesOff.i=

Behavior.isModified.h=true
Behavior.isSubtracted.h=false
Behavior.isIgnored.h=false
Behavior.isEventAnalyzed.h=false
Behavior.switchesOff.h=

Behavior.isModified.g=true
Behavior.isSubtracted.g=false
Behavior.isIgnored.g=false
Behavior.isEventAnalyzed.g=true
Behavior.switchesOff.g=

Behavior.isModified.f=true
Behavior.isSubtracted.f=false
Behavior.isIgnored.f=false
Behavior.isEventAnalyzed.f=true
Behavior.switchesOff.f=

Behavior.isModified.e=true
Behavior.isSubtracted.e=false
Behavior.isIgnored.e=false
Behavior.isEventAnalyzed.e=false
Behavior.switchesOff.e=

Behavior.isModified.d=false
Behavior.isSubtracted.d=false
Behavior.isIgnored.d=false
Behavior.isEventAnalyzed.d=false
Behavior.switchesOff.d=

Behavior.isModified.c=true
Behavior.isSubtracted.c=false
Behavior.isIgnored.c=false
Behavior.isEventAnalyzed.c=true
Behavior.switchesOff.c=

Behavior.isModified.b=true
Behavior.isSubtracted.b=false
Behavior.isIgnored.b=false
Behavior.isEventAnalyzed.b=false
Behavior.switchesOff.b=

Behavior.isModified.a=true
Behavior.isSubtracted.a=false
Behavior.isIgnored.a=false
Behavior.isEventAnalyzed.a=true
Behavior.switchesOff.a=
