# Supplementary material for: Assessing Mongolian gerbil emotional behavior: effects of two shock intensities and response-independent shocks during an extended inhibitory-avoidance task
Source: PeerJ. 2017 Nov 13;5:e4009. doi: 10.7717/peerj.4009 (PMC5689020; doi:10.7717/peerj.4009)
Supplement: Appendix S2 — VFC files for running experimental protocols (including the Bancroft & Bourret’s 2008 EXCEL macro for creating the random time 30 s values). Jwatcher 1.0 files for scoring of the videos (focal master file) and analyzing the output (focal analysis file). [file peerj-05-4009-s002.zip › Protocols sharing/JWatcher/Focal master file Gerbil step down 2016.fmf]

#-----------------------------------------------------------
# Name: Jerbos-P.A fmf.dat
# Format: Focal Master File 1.0
# Updated: Thu Feb 24 22:55:17 COT 2015
#-----------------------------------------------------------
Behavior.name.a=Groom
Behavior.description.a=This action includes episodes of licking, biting, scratching, nibbling, and/or rubbing of an animal’s own body regions. 
Behavior.name.b=Jump and turn
Behavior.description.b=salto+ modificacion en el vuelo mortal o cambio
Behavior.name.c=Stereotyped dig 
Behavior.description.c=Bouts of digging composed of more than 7 consecutive scratches with the front legs, which are potentially, but not necessarily, followed by or interspersed with hind leg kicks, or (2) bouts of digging that last longer than 12 s  
Behavior.name.d=Walk 
Behavior.description.d=An animal moves or locomotes from one place to another. This movement is sometimes measured by the number of steps that are taken by the animal’s hind legs  
Behavior.name.e=Probe
Behavior.description.e=El animal sobre la plataforma baja una pata tocando las rejas y 
Behavior.name.f=Gnaw bar
Behavior.description.f=An animal grasps a bar from the enclosure (e.g., from the food hopper in the cage) between its teeth and moves its mouth up and down this bar while chewing. 
Behavior.name.g=Thigmotaxis
Behavior.description.g=Animalen1esquinadecaja acomodandosepara mirar todo
Behavior.name.h=Body shake 
Behavior.description.h=(Wet dog shake) An animal jerks brie?y from side to side with rapid and forceful movements 
Behavior.name.i=Immobility post-convulsion
Behavior.description.i=perdida de tono muscular antes o despues
Behavior.name.j=Stretch
Behavior.description.j=An animal moves its fore legs away from its hind legs with a concave back; this movement is often accompanied by yawning 
Behavior.name.k=Seizure
Behavior.description.k=A pattern that typically begins with cessation of ongoing activity, together with vibrissae twitching, eye blinking, attening of ears against the head, and small muscle twitching. 
Behavior.name.m=Food Stomp
Behavior.description.m=An animal rhythmically pounds the substrate with rapid movements of one or both hind feet in brief repetitive bursts of approximately 5 or 6 movements with durations that range from one hundred milliseconds to a few seconds
Behavior.name.n=Turn alert
Behavior.description.n=Giro sobre su eje levantando cabeza inspecciona 
Behavior.name.q=Other
Behavior.description.q=otros comportamientos
Behavior.name.r=Run
Behavior.description.r=inicicia movimiento rapido incluso choca
Behavior.name.s=Step up
Behavior.description.s=4 patas sobre la plataforma
Behavior.name.t=Trip
Behavior.description.t=Introduccion involuntaria entre las barras del piso de una de las patas
Behavior.name.u=Close eyes
Behavior.description.u=Complete or partial closure of one or both eyes occurring in conjunction with either a submissive crouch or turning away responses 
Behavior.name.v=Jump 
Behavior.description.v=An animal pushes itself off the ground with the hind legs in a ‘‘jump-like’’ vertical movement.
Behavior.name.w=Rear
Behavior.description.w=An animal has its front paws off the ground and assumes a hunched posture, usually accompanied by lowering of the head and eye closure
Behavior.name.x= Sit 
Behavior.description.x=An animal rests on its hind legs, using its tail as a prop. This posture is sometimes described as sitting ‘‘spermophile-like’’  
Behavior.name.y=Not identified
Behavior.description.y=Sujeto danto la espalda a la camara
Behavior.name.z=Step down
Behavior.description.z=4 patas sobre las rejillas de la caja
Modifier.name.1=Door right
Modifier.description.1= Derecha puerta
Modifier.name.3=Left door
Modifier.description.3= Izquierda puerta
Modifier.name.4=Platform left
Modifier.description.4= Plataforma izquierda
Modifier.name.5=Platform far
Modifier.description.5= fondo no plataforma
Modifier.name.6=Platform right
Modifier.description.6= Plataforma derecha
DurationMilliseconds=0
CountUp=true
SoundOn=true
Question.1=
Question.2=
Question.3=
Question.4=
Question.5=
Question.6=
Notes=
Supplementary=
