# Supplementary material for: Assessing Mongolian gerbil emotional behavior: effects of two shock intensities and response-independent shocks during an extended inhibitory-avoidance task
Source: PeerJ. 2017 Nov 13;5:e4009. doi: 10.7717/peerj.4009 (PMC5689020; doi:10.7717/peerj.4009)
Supplement: Appendix S2 — VFC files for running experimental protocols (including the Bancroft & Bourret’s 2008 EXCEL macro for creating the random time 30 s values). Jwatcher 1.0 files for scoring of the videos (focal master file) and analyzing the output (focal analysis file). [file peerj-05-4009-s002.zip › Protocols sharing/VFC/Random time 30 s macro generator.xlsm]

## Sheet: Sheet1
00:07:00	30	650	7
00:44:00			37
01:25:00			41
01:59:00			34
02:05:00			6
02:39:00			34
03:09:00			30
04:17:00			68
05:18:00			61
05:50:00			32
06:53:00			63
07:01:00			8
07:11:00			10
07:41:00			30
08:13:00			32
08:39:00			26
09:14:00			35
09:17:00			3
			0
			0
			0
			0
			0
			0
			0
			0
			0
			0
			0
			0
			0
			0
			0
			0
			0
			0
			0
